# Supplementary material for: Estimation of gait parameters using leg velocity for amputee population
Source: PLoS One. 2022 May 13;17(5):e0266726. doi: 10.1371/journal.pone.0266726 (PMC9106160; doi:10.1371/journal.pone.0266726)
Supplement: S1 File — (ZIP) [file pone.0266726.s001.zip]

Archive with 7 entries (7 files):
- DataShare/BA1.fig
- DataShare/BA2.fig
- DataShare/BA3.fig
- DataShare/BA4.fig
- DataShare/DataStruct.mat
- DataShare/Readme 1.docx
- DataShare/Readme 2.txt
