# Supplementary material for: Estimation of gait parameters using leg velocity for amputee population
Source: PLoS One. 2022 May 13;17(5):e0266726. doi: 10.1371/journal.pone.0266726 (PMC9106160; doi:10.1371/journal.pone.0266726)
Supplement: S1 File — (ZIP) [file pone.0266726.s001.zip › DataShare/Readme 2.txt]

Matlab file 'BA1.fig' containing correlation and Bland-Altman plots for step times. On the figure:
RPC: Reproducibility co-efficient, CV: Coefficient of variation, 'r': Pearson r-value, 'n': number of data points (number of trials in this case)

Matlab file 'BA2.fig' containing correlation and Bland-Altman plots for stride times. 

Matlab file 'BA3.fig' containing correlation and Bland-Altman plots for stance times. 

Matlab file 'BA4.fig' containing correlation and Bland-Altman plots for swing times. 
